# Supplementary material for: Exploring the Bioactive Potentials of C60-AgNPs Nano-Composites against Malignancies and Microbial Infections
Source: Int J Mol Sci. 2022 Jan 10;23(2):714. doi: 10.3390/ijms23020714 (PMC8776077; doi:10.3390/ijms23020714)
Supplement: Supplementary file 1 [file ijms-23-00714-s001.zip]

Archive with 1 entries (1 files):
- ijms-1445278-supplementary.pdf
